# Supplementary material for: Structure of the human C9orf72-SMCR8 complex reveals a multivalent protein interaction architecture
Source: PLoS Biol. 2021 Jul 23;19(7):e3001344. doi: 10.1371/journal.pbio.3001344 (PMC8336837; doi:10.1371/journal.pbio.3001344)
Supplement: S1 Data — FSC, Fourier shell correlation. (XLSX) [file pbio.3001344.s012.xlsx]

## Sheet: S2D Fig
S1 Data: The individual numerical values for the Fourier shell correlation curves in S2D Fig and S3B Fig.
S2D Fig
Spacial frequency (1/Å)	FSC (4.3 Å)	FSC (3.8 Å)
0.001001	0.999996	1
0.004153	0.999987	1
0.008306	0.999964	0.999997
0.012458	0.999918	0.999987
0.016611	0.999821	0.999962
0.020764	0.999601	0.999926
0.024917	0.999148	0.999836
0.02907	0.998363	0.99956
0.033223	0.996558	0.999
0.037375	0.994256	0.997891
0.041528	0.991163	0.99631
0.045681	0.987717	0.994427
0.049834	0.982361	0.992591
0.053987	0.9714	0.990574
0.05814	0.957204	0.985901
0.062292	0.9438	0.980668
0.066445	0.938061	0.973278
0.070598	0.928067	0.970341
0.074751	0.914515	0.962671
0.078904	0.912696	0.952398
0.083056	0.921017	0.949329
0.087209	0.918044	0.954727
0.091362	0.911879	0.95503
0.095515	0.901376	0.952973
0.099668	0.889492	0.949881
0.103821	0.881165	0.941803
0.107973	0.868053	0.933846
0.112126	0.856515	0.923758
0.116279	0.735445	0.911597
0.120432	0.712338	0.899114
0.124585	0.680038	0.884059
0.128738	0.649992	0.869972
0.13289	0.627446	0.853762
0.137043	0.587022	0.511219
0.141196	0.55845	0.528413
0.145349	0.504805	0.502228
0.149502	0.429369	0.469995
0.153654	0.37683	0.447573
0.157807	0.374144	0.420483
0.16196	0.366587	0.468265
0.166113	0.38077	0.511736
0.170266	0.370113	0.513876
0.174419	0.364908	0.518726
0.178571	0.347964	0.519163
0.182724	0.352819	0.53105
0.186877	0.337295	0.572271
0.19103	0.356042	0.596231
0.195183	0.399506	0.613548
0.199336	0.410917	0.638315
0.203488	0.414784	0.667857
0.207641	0.392367	0.694332
0.211794	0.351801	0.681587
0.215947	0.289217	0.639819
0.2201	0.229886	0.608144
0.224252	0.176235	0.569668
0.228405	0.128967	0.499796
0.232558	0.079356	0.438165
0.236711	0.069391	0.394203
0.240864	0.066358	0.358997
0.245017	0.067849	0.323975
0.249169	0.058187	0.290724
0.253322	0.053261	0.232169
0.257475	0.043685	0.182314
0.261628	0.037604	0.128574
0.265781	0.004647	0.086174
0.269934	-0.01748	0.040895
0.274086	0.005215	0.013566
0.278239	0.023622	0.012624
0.282392	-0.00689	0.029006
0.286545	-0.0259	0.037112
0.290698	-0.01058	0.031861
0.29485	0.016898	0.030856
0.299003	0.031281	0.020942
0.303156	0.006279	0.000446002
0.307309	0.014775	-0.01143
0.311462	-0.000828342	-0.00589
0.315615	0.007265	-0.01035
0.319767	-0.0046	-0.00888
0.32392	-0.00456	-0.00569
0.328073	0.020524	-0.01533
0.332226	0.043128	-0.02902
0.336379	0.032738	-0.02086
0.340532	0.01517	-0.01791
0.344684	0.006767	-0.02002
0.348837	0.004272	-0.000669804
0.35299	0.022235	0.030886
0.357143	0.024051	0.040339
0.361296	0.02321	0.025337
0.365448	0.018531	0.014087
0.369601	0.016057	-0.00493
0.373754	0.00554	-0.00778
0.377907	0.000346043	0.003551
0.38206	0.004326	-0.00347
0.386213	-0.00695	-0.01552
0.390365	-0.0221	-0.01684
0.394518	-0.01414	-0.00688
0.398671	0.001397	-0.0038
0.402824	0.008598	0.011468
0.406977	-0.0028	0.015015
0.41113	-0.02356	0.008015
0.415282	-0.02559	-0.00756
0.419435	-0.01087	-0.00375
0.423588	-0.00624	-0.00433
0.427741	-0.009	-0.00806
0.431894	-0.0063	-0.01794
0.436047	-0.00213	-0.01595
0.440199	0.006809	-0.00807
0.444352	-0.00124	-2.81899e-05
0.448505	-0.01871	-0.00628
0.452658	-0.01644	-0.0105
0.456811	-0.01516	-0.01054
0.460963	-0.0169	-0.00095518
0.465116	-0.00265	0.000377718
0.469269	0.014551	-0.01879
0.473422	0.007607	-0.01941
0.477575	0.000335445	-0.0035
0.481728	0.009854	0.004648
0.48588	0.017322	-0.00266
0.490033	0.00785	-0.01013
0.494186	-0.00913	0.004303
0.498339	-0.01243	0.009861
0.502492	-0.00427	0.006335
0.506645	0.013542	0.011121
0.510797	0.018501	0.017428
0.51495	0.011661	0.008118
0.519103	0.009872	0.001264
0.523256	0.008313	0.001925
0.527409	0.010252	-0.00566
0.531561	0.005381	0.004943
0.535714	-0.000570905	0.027617
0.539867	-0.00591	0.030782
0.54402	0.005814	0.027155
0.548173	-0.00102	0.021671
0.552326	-0.01044	0.015249
0.556478	-0.01286	0.021325
0.560631	-0.01709	0.014697
0.564784	-0.02748	-0.00353
0.568937	-0.02887	-0.01763
0.57309	-0.01253	-0.02796
0.577243	-0.0046	-0.03191
0.581395	-0.0046	-0.02231

## Sheet: S3B Fig
S1 Data: The individual numerical values for the Fourier shell correlation curves in S2D Fig and S3B Fig.
S3B Fig
Spacial frequency (1/Å)	FSC
0.0373872	0.845256
0.0451819	0.844916
0.0512381	0.843997
0.0559243	0.84361
0.0597606	0.843831
0.0636552	0.843119
0.06667	0.840639
0.0695642	0.8395
0.072164	0.837361
0.0748536	0.837263
0.0771631	0.835709
0.0793587	0.83404
0.0814216	0.834042
0.0833792	0.832851
0.0851363	0.830845
0.0870934	0.829887
0.0889909	0.825105
0.090736	0.821244
0.0921171	0.818651
0.093669	0.817163
0.095225	0.814207
0.09666	0.81072
0.0980859	0.807316
0.0994905	0.804327
0.100767	0.801738
0.102269	0.797178
0.103634	0.794161
0.104712	0.790258
0.105917	0.784559
0.107114	0.778986
0.108093	0.773055
0.109388	0.767993
0.110576	0.762851
0.111595	0.759233
0.112497	0.754046
0.113754	0.748231
0.114935	0.743942
0.115929	0.738718
0.116858	0.734045
0.11782	0.726396
0.118637	0.720093
0.119694	0.714105
0.120723	0.708251
0.121473	0.702589
0.122387	0.696358
0.123174	0.689907
0.124224	0.684403
0.125136	0.679045
0.126008	0.671779
0.126814	0.664699
0.127621	0.656947
0.128511	0.650273
0.129338	0.643155
0.130117	0.637143
0.13093	0.628354
0.131767	0.621608
0.132457	0.615472
0.133094	0.60839
0.133917	0.601407
0.134593	0.595862
0.13538	0.588469
0.136123	0.582313
0.136924	0.576094
0.137722	0.568815
0.138228	0.562114
0.13886	0.557551
0.139647	0.552614
0.140526	0.547843
0.141295	0.543793
0.141841	0.540018
0.142529	0.535967
0.143172	0.532566
0.143713	0.529769
0.144367	0.52776
0.145032	0.525475
0.145729	0.523594
0.14626	0.520399
0.146901	0.517774
0.147539	0.516068
0.148176	0.513136
0.148782	0.510747
0.14936	0.509147
0.149961	0.506759
0.150592	0.505976
0.151151	0.505313
0.151891	0.504339
0.152341	0.503696
0.152928	0.502754
0.153576	0.502734
0.154121	0.502216
0.154715	0.501748
0.155317	0.502799
0.155896	0.502772
0.156413	0.503823
0.156889	0.5041
0.157451	0.50595
0.157999	0.505402
0.158523	0.506735
0.159022	0.509006
0.15959	0.508386
0.160091	0.510041
0.16055	0.511688
0.16109	0.51161
0.16165	0.513062
0.162214	0.513264
0.162805	0.513908
0.163192	0.515315
0.163531	0.518125
0.164109	0.520809
0.164723	0.522913
0.16522	0.523832
0.16576	0.525391
0.16624	0.527344
0.16683	0.527674
0.167336	0.529113
0.167744	0.530749
0.168212	0.531202
0.168694	0.535156
0.169181	0.537645
0.169547	0.538363
0.169913	0.540196
0.170372	0.542024
0.170881	0.543037
0.171367	0.544351
0.171957	0.546347
0.172441	0.547839
0.172795	0.549136
0.173177	0.549415
0.173681	0.551124
0.174106	0.553783
0.174458	0.555942
0.174934	0.559528
0.175516	0.562001
0.175971	0.564834
0.176362	0.565633
0.176707	0.568115
0.177124	0.572106
0.177523	0.575568
0.178009	0.578994
0.178488	0.579579
0.178918	0.58446
0.179415	0.586277
0.179769	0.588587
0.180149	0.590409
0.180558	0.592831
0.18105	0.595891
0.18147	0.598292
0.181874	0.600061
0.182317	0.60174
0.182683	0.603178
0.183199	0.606236
0.183559	0.609194
0.183851	0.613539
0.184176	0.615377
0.184596	0.616675
0.184936	0.620216
0.185258	0.62432
0.185704	0.625956
0.186098	0.629121
0.186434	0.631406
0.186925	0.633706
0.187329	0.637312
0.187689	0.640488
0.188118	0.643555
0.188534	0.646762
0.188959	0.65191
0.189302	0.655575
0.18968	0.658906
0.190057	0.662564
0.190447	0.665498
0.190776	0.6693
0.191079	0.673073
0.191413	0.676216
0.19175	0.678912
0.192189	0.680469
0.192591	0.682786
0.193006	0.683856
0.193426	0.686785
0.193844	0.689224
0.194167	0.691131
0.194468	0.69439
0.194727	0.69996
0.195117	0.701576
0.195448	0.704778
0.195823	0.706289
0.196139	0.708365
0.196525	0.709447
0.196879	0.710668
0.197263	0.713367
0.197577	0.71484
0.197923	0.716726
0.198235	0.718922
0.198601	0.719835
0.198897	0.721964
0.199191	0.724371
0.199507	0.726098
0.199896	0.726411
0.200339	0.72852
0.200692	0.729497
0.200988	0.729719
0.201274	0.732781
0.201597	0.733337
0.201885	0.733067
0.202217	0.736115
0.202506	0.736625
0.202899	0.738144
0.203244	0.73901
0.2036	0.739535
0.203985	0.739622
0.204324	0.738869
0.204596	0.739914
0.204923	0.739266
0.205267	0.740926
0.205562	0.741372
0.205866	0.741339
0.206185	0.742518
0.206605	0.742231
0.206901	0.743443
0.207221	0.742409
0.207484	0.742874
0.207799	0.744146
0.208057	0.7431
0.20836	0.74309
0.208698	0.743403
0.209052	0.743658
0.209382	0.741847
0.209691	0.739778
0.209952	0.740071
0.210231	0.739234
0.21052	0.738673
0.210799	0.738885
0.211073	0.738283
0.211389	0.736764
0.21165	0.736081
0.211971	0.734906
0.212247	0.734569
0.212521	0.733198
0.212818	0.730587
0.213216	0.726588
0.213539	0.723907
0.213845	0.720956
0.214105	0.717175
0.214445	0.716785
0.214811	0.71482
0.215035	0.712733
0.215295	0.712947
0.215613	0.711091
0.215947	0.709949
0.216168	0.70736
0.216484	0.705085
0.216776	0.70486
0.217005	0.702491
0.217283	0.69962
0.217628	0.696146
0.217908	0.695341
0.218172	0.691934
0.218432	0.688787
0.218735	0.685426
0.219032	0.683301
0.219322	0.679143
0.219651	0.676841
0.219887	0.673957
0.220156	0.671202
0.220443	0.668827
0.22074	0.668109
0.221025	0.665608
0.22122	0.662874
0.22145	0.661265
0.221781	0.658955
0.222104	0.655101
0.222421	0.65201
0.222683	0.648248
0.222992	0.64307
0.223252	0.641112
0.223507	0.636327
0.22378	0.633759
0.22402	0.629591
0.224267	0.627087
0.224497	0.624832
0.224748	0.622285
0.224975	0.619675
0.22522	0.618127
0.225535	0.612794
0.22585	0.609215
0.226075	0.604621
0.226281	0.601802
0.226545	0.597959
0.22677	0.5951
0.227015	0.590666
0.227306	0.588604
0.227581	0.584286
0.227827	0.580078
0.228192	0.576117
0.228486	0.574613
0.228765	0.572753
0.229043	0.569735
0.229255	0.566656
0.229499	0.564274
0.22979	0.561006
0.230048	0.558975
0.230335	0.557063
0.230663	0.552486
0.23088	0.550447
0.231114	0.546401
0.231404	0.542041
0.231639	0.539556
0.231841	0.536769
0.232022	0.534939
0.232284	0.533156
0.232557	0.531011
0.232794	0.529202
0.232993	0.52697
0.233179	0.52544
0.233418	0.524752
0.233743	0.522978
0.233984	0.522398
0.234278	0.519178
0.234497	0.518513
0.234751	0.514592
0.235012	0.512481
0.235286	0.508081
0.235536	0.505191
0.235819	0.503229
0.236062	0.499938
0.236257	0.4975
0.236472	0.496812
0.236683	0.495723
0.236909	0.495384
0.237154	0.492845
0.237392	0.492663
0.237621	0.490155
0.237846	0.486938
0.238082	0.485505
0.238329	0.485898
0.238591	0.485796
0.238828	0.484063
0.239068	0.482005
0.239291	0.48363
0.239551	0.482471
0.23982	0.481313
0.240054	0.480654
0.240295	0.480752
0.240516	0.480412
0.240736	0.480269
0.240966	0.480546
0.241134	0.483161
0.241345	0.478844
0.241603	0.477358
0.24185	0.475134
0.242082	0.475306
0.242325	0.474619
0.242552	0.47465
0.242785	0.472087
0.243016	0.472401
0.24327	0.472326
0.243462	0.469654
0.243731	0.471833
0.243958	0.47256
0.24421	0.470913
0.244479	0.471128
0.244699	0.471583
0.244952	0.47273
0.245164	0.473151
0.245423	0.471155
0.245622	0.47242
0.245768	0.46953
0.245991	0.469576
0.246215	0.467593
0.246446	0.466116
0.246709	0.462541
0.246878	0.462124
0.247093	0.45979
0.247328	0.45655
0.247574	0.457514
0.247797	0.454783
0.24798	0.455367
0.248184	0.453609
0.248388	0.454235
0.248596	0.454277
0.24877	0.451796
0.249001	0.451184
0.249266	0.451896
0.249473	0.448412
0.249679	0.447192
0.249872	0.445124
0.25011	0.44452
0.250365	0.442836
0.250581	0.439746
0.250839	0.437106
0.25103	0.434869
0.251254	0.431527
0.251463	0.430521
0.251659	0.43013
0.25187	0.429611
0.252077	0.427688
0.252255	0.427352
0.252425	0.426089
0.252616	0.423177
0.252836	0.42067
0.253079	0.420551
0.253288	0.416177
0.253476	0.414212
0.253681	0.412201
0.253881	0.408196
0.254126	0.405853
0.254373	0.40544
0.254591	0.40364
0.254807	0.402182
0.254986	0.397482
0.255193	0.393769
0.255422	0.390011
0.255679	0.388301
0.255888	0.384506
0.256105	0.380981
0.25632	0.37519
0.256488	0.372078
0.256684	0.366953
0.25697	0.364557
0.257218	0.359317
0.2574	0.356671
0.257593	0.354799
0.257784	0.352598
0.257963	0.34872
0.258135	0.344246
0.258321	0.34203
0.258519	0.337539
0.258709	0.334468
0.258917	0.329671
0.259111	0.32806
0.259278	0.327469
0.259445	0.324321
0.259653	0.320279
0.259879	0.320032
0.260078	0.317579
0.26031	0.314764
0.260487	0.309174
0.26064	0.307346
0.260816	0.305801
0.260999	0.299682
0.261291	0.297411
0.261554	0.295185
0.261696	0.291689
0.261882	0.289252
0.262083	0.28581
0.2623	0.280945
0.262499	0.27822
0.26269	0.273352
0.262846	0.275133
0.263056	0.272232
0.263292	0.270103
0.263479	0.267482
0.263665	0.266155
0.263844	0.263968
0.264045	0.264318
0.264256	0.261897
0.26447	0.25967
0.264663	0.257905
0.264846	0.254183
0.265022	0.251088
0.265173	0.247392
0.265335	0.24347
0.265556	0.241758
0.265748	0.236777
0.265954	0.233032
0.266122	0.23273
0.266307	0.230269
0.266451	0.229572
0.266644	0.225158
0.266836	0.224208
0.267042	0.219746
0.267247	0.221194
0.26744	0.21917
0.267626	0.218141
0.267799	0.220319
0.267993	0.219055
0.268187	0.218931
0.268358	0.21614
0.268544	0.216211
0.268778	0.214856
0.268944	0.212967
0.269117	0.213484
0.269293	0.211619
0.269542	0.206857
0.269741	0.20312
0.269981	0.201402
0.270226	0.199604
0.270402	0.197502
0.270575	0.196703
0.270786	0.198603
0.270958	0.196914
0.271126	0.194703
0.271308	0.193848
0.271496	0.194746
0.271651	0.194919
0.271788	0.194336
0.271971	0.193663
0.272172	0.190093
0.272358	0.188034
0.272527	0.187135
0.272706	0.186193
0.272889	0.183061
0.273047	0.181365
0.27319	0.179435
0.273356	0.178887
0.273526	0.179209
0.273709	0.180651
0.273897	0.176871
0.274072	0.175036
0.274214	0.172213
0.274412	0.17142
0.274645	0.1701
0.274824	0.170987
0.274972	0.168239
0.27515	0.166852
0.275333	0.167081
0.275491	0.168727
0.275682	0.166832
0.27586	0.166747
0.276034	0.164829
0.276193	0.165491
0.27636	0.165411
0.276554	0.163115
0.27674	0.162155
0.276884	0.16243
0.27707	0.164745
0.277288	0.164131
0.277481	0.165339
0.277626	0.165625
0.277832	0.167514
0.278055	0.168663
0.278255	0.167054
0.278453	0.165219
0.278607	0.167962
0.278781	0.166945
0.278919	0.168754
0.279057	0.166281
0.279188	0.167566
0.279367	0.166377
0.279533	0.166656
0.279735	0.167154
0.279903	0.166652
0.28007	0.167333
0.28024	0.168365
0.280428	0.168882
0.280608	0.169369
0.280774	0.172608
0.280941	0.172677
0.281047	0.174766
0.28121	0.173437
0.281421	0.174586
0.281573	0.174657
0.281744	0.174596
0.281942	0.174909
0.282139	0.172426
0.28234	0.172585
0.282536	0.171069
0.282669	0.17136
0.282852	0.170919
0.283037	0.168916
0.283205	0.167509
0.283361	0.168929
0.283493	0.169593
0.28365	0.169037
0.283821	0.173068
0.283986	0.175627
0.284164	0.176435
0.284365	0.175876
0.284521	0.175182
0.284682	0.178131
0.284843	0.17817
0.285046	0.180227
0.285263	0.178216
0.285394	0.179401
0.285567	0.181066
0.285737	0.178311
0.285898	0.179625
0.286036	0.176627
0.286158	0.178002
0.286318	0.177975
0.286521	0.177853
0.286682	0.179399
0.28684	0.17684
0.287005	0.176023
0.287142	0.175115
0.287308	0.177214
0.287487	0.176002
0.287629	0.176039
0.28779	0.177131
0.287938	0.176824
0.288099	0.174523
0.288247	0.175758
0.2884	0.178147
0.288542	0.180355
0.288683	0.178311
0.288866	0.178003
0.289047	0.177413
0.289229	0.173573
0.289401	0.173005
0.289537	0.171289
0.289702	0.17307
0.289886	0.173254
0.290046	0.171376
0.290212	0.174145
0.290344	0.171659
0.290484	0.16878
0.290622	0.166257
0.290809	0.163263
0.291018	0.162663
0.291178	0.161385
0.291331	0.161011
0.291505	0.158919
0.291672	0.159121
0.291832	0.15565
0.291964	0.156478
0.292135	0.155776
0.292284	0.153207
0.292443	0.149539
0.292613	0.1493
0.292775	0.147463
0.292946	0.146287
0.29311	0.143887
0.293263	0.142588
0.293414	0.142046
0.293552	0.142751
0.293693	0.142118
0.29382	0.140618
0.293943	0.139521
0.294102	0.137599
0.294249	0.134504
0.29443	0.133731
0.2946	0.129205
0.294798	0.129743
0.294965	0.129576
0.295098	0.127265
0.295258	0.124086
0.295444	0.12422
0.295605	0.123124
0.29575	0.120237
0.295912	0.118006
0.296059	0.114768
0.296212	0.114724
0.296361	0.114016
0.296522	0.113562
0.29669	0.110001
0.296828	0.107656
0.296984	0.107834
0.297167	0.103695
0.297323	0.102556
0.297459	0.0968964
0.297583	0.0931598
0.297719	0.0900671
0.297928	0.0897384
0.298134	0.0894768
0.298282	0.0877012
0.298409	0.086585
0.298565	0.0843061
0.2987	0.0851061
0.298838	0.084271
0.298966	0.0849355
0.299102	0.0852751
0.299252	0.0848955
0.299406	0.0850016
0.299579	0.0857471
0.299705	0.0896371
0.299831	0.0870353
0.299948	0.0865873
0.300122	0.0846934
0.300282	0.0837372
0.30045	0.0838985
0.300581	0.0821013
0.300706	0.0821092
0.300866	0.0809876
0.301019	0.0812007
0.301129	0.0793713
0.301293	0.0774143
0.301414	0.0798019
0.301567	0.0779754
0.301676	0.080944
0.301826	0.0808002
0.301972	0.0796011
0.302112	0.0807487
0.302305	0.0799215
0.302461	0.0789013
0.302613	0.0790775
0.302747	0.0785178
0.302918	0.0762118
0.3031	0.0773865
0.303229	0.077359
0.303424	0.075853
0.303623	0.0742726
0.303778	0.073531
0.30389	0.0737227
0.304027	0.0734171
0.30417	0.0685088
0.304284	0.0668682
0.304427	0.0636609
0.304579	0.0631695
0.304738	0.0626169
0.304866	0.063232
0.305018	0.0629738
0.305156	0.0588703
0.305293	0.0557645
0.305463	0.0561393
0.305583	0.052455
0.305741	0.0530226
0.305919	0.0539479
0.306061	0.05338
0.306183	0.0520432
0.306312	0.0504918
0.306422	0.0481975
0.306543	0.0474003
0.306687	0.0492968
0.306836	0.0474965
0.306989	0.04911
0.307132	0.0464803
0.307293	0.0458356
0.307431	0.04819
0.307575	0.0477464
0.30773	0.0454107
0.307859	0.0444702
0.30797	0.0451887
0.308107	0.0465408
0.308296	0.0472832
0.308447	0.0453778
0.308584	0.0428313
0.308715	0.0425726
0.308856	0.0395142
0.309044	0.0385098
0.30917	0.0369503
0.309338	0.0371473
0.309476	0.0354458
0.309622	0.0340716
0.309803	0.0324543
0.309976	0.0302152
0.310105	0.0289992
0.310248	0.02842
0.310374	0.0255045
0.310475	0.0225824
0.310585	0.0211503
0.310712	0.0205111
0.310836	0.0191405
0.310966	0.0165414
0.31112	0.0152258
0.31127	0.0133073
0.311443	0.0141482
0.311578	0.0141294
0.311685	0.0125823
0.311833	0.0126264
0.31197	0.0109761
0.312125	0.0133826
0.312271	0.015259
0.312418	0.0156638
0.312554	0.0147671
0.312678	0.0132155
0.31281	0.01492
0.312949	0.0158949
0.313102	0.0162828
0.313239	0.0167879
0.313371	0.016038
0.313505	0.0140979
0.313625	0.0125272
0.313737	0.0132193
0.313852	0.0153132
0.313991	0.0145369
0.314165	0.0111073
0.314342	0.0110792
0.314481	0.00987314
0.314602	0.00993319
0.314719	0.00894487
0.314817	0.00920584
0.31494	0.00845108
0.315065	0.00760522
0.315217	0.00877284
0.315322	0.00687151
0.315492	0.00683389
0.315634	0.00813261
0.315766	0.00711648
0.315887	0.0086052
0.316016	0.0086837
0.316143	0.00935989
0.316271	0.00992451
0.316412	0.00749242
0.316565	0.00806261
0.316717	0.00983068
0.316842	0.00882097
0.316948	0.0119655
0.317086	0.0143639
0.317219	0.0138463
0.317354	0.011788
0.317493	0.0117531
0.317653	0.0135726
0.31777	0.0129944
0.317905	0.0135746
0.318061	0.0138181
0.318228	0.0151482
0.318371	0.0163377
0.318504	0.0179116
0.318624	0.0181255
0.318765	0.0204605
0.318898	0.0202297
0.319029	0.0220349
0.319144	0.0228786
0.319262	0.0243799
0.319424	0.0241739
0.319584	0.0252675
0.319732	0.0235587
0.319843	0.0232047
0.319972	0.022546
0.320083	0.0234186
0.320247	0.0247779
0.320395	0.026598
0.320552	0.0256737
0.320677	0.0249789
0.320788	0.025036
0.320913	0.0223131
0.32104	0.0228707
0.321172	0.0228239
0.321266	0.0202707
0.321379	0.0198622
0.321525	0.0227501
0.321684	0.0232397
0.321802	0.0219356
0.321912	0.0187312
0.322046	0.0170497
0.32216	0.0156078
0.32231	0.016819
0.322424	0.0152498
0.322532	0.014934
0.322681	0.0144368
0.32282	0.0145206
0.322929	0.0131242
0.323074	0.0115141
0.323179	0.0120099
0.323308	0.00952203
0.323434	0.00993911
0.323548	0.00795686
0.323674	0.00649407
0.323827	0.00460454
0.323946	0.00558083
0.324081	0.00665438
0.324238	0.00700482
0.32437	0.00878095
0.324536	0.00842798
0.324683	0.00905189
0.324833	0.0101999
0.32497	0.0078138
0.325099	0.0076145
0.325189	0.00629676
0.325302	0.00623845
0.325421	0.00709158
0.325527	0.00458746
0.325655	0.00470479
0.325806	0.00259007
0.325936	0.0026951
0.326094	0.000899088
0.326221	0.000224975
0.326336	-0.00244303
0.326441	-0.0054034
0.326575	-0.00703861
0.326702	-0.00897367
0.326823	-0.00982968
0.326935	-0.0102112
0.327053	-0.0107955
0.327165	-0.0140219
0.327273	-0.0135667
0.327389	-0.0142211
0.327497	-0.0159385
0.327629	-0.0161847
0.327763	-0.0158563
0.327883	-0.0153173
0.328003	-0.0141038
0.328105	-0.012366
0.328201	-0.00999518
0.328309	-0.00886215
0.328489	-0.00678274
0.328616	-0.00647262
0.328729	-0.0046795
0.328863	-0.00263994
0.329003	-0.00263487
0.329136	-0.00359692
0.32925	-0.00638539
0.329382	-0.00607445
0.329493	-0.00330023
0.329642	-0.00427379
0.32983	-0.00469869
0.329968	-0.00527923
0.330058	-0.007036
0.330174	-0.00671564
0.330283	-0.00612936
0.330415	-0.00310252
0.330524	-0.002327
0.330658	-0.00324568
0.330778	-0.00144347
0.330891	-0.00413873
0.331004	-0.00437005
0.33114	-0.004278
0.33127	-0.00517498
0.33142	-0.00614487
0.331545	-0.00685819
0.331638	-0.00779109
0.331744	-0.00836212
0.331877	-0.0089277
0.33204	-0.00721025
0.332146	-0.00808373
0.332264	-0.00780639
0.33236	-0.00978269
0.332455	-0.00942128
0.332572	-0.00967753
0.332702	-0.00890248
0.332833	-0.00997134
0.332943	-0.0103628
0.333094	-0.0118181
0.333242	-0.0116814
0.333371	-0.0121308
0.333508	-0.0142368
0.333625	-0.0121248
0.333745	-0.010256
0.333875	-0.0121819
0.333987	-0.0142271
0.33411	-0.0142134
0.334263	-0.016072
0.334379	-0.0147136
0.334497	-0.015418
0.334613	-0.0133779
0.334749	-0.0149074
0.334839	-0.0126119
0.334963	-0.0138526
0.335097	-0.0166465
0.335222	-0.0157229
0.335326	-0.0163556
0.335439	-0.0173484
0.33556	-0.0159651
0.335683	-0.0151678
0.335814	-0.0151095
0.335927	-0.0137929
0.336029	-0.0143583
0.336127	-0.012982
0.336261	-0.0120438
0.336355	-0.0134066
0.336461	-0.0149004
0.336572	-0.0136955
0.336717	-0.0145111
0.336868	-0.0162163
0.336981	-0.0172848
0.337091	-0.0185377
0.337181	-0.0205518
0.337301	-0.0208745
0.337429	-0.0224939
0.337556	-0.0229985
0.337672	-0.0247139
0.3378	-0.0250451
0.337949	-0.0241214
0.338071	-0.0262234
0.338167	-0.0258613
0.338278	-0.0261088
0.338393	-0.026491
0.338526	-0.0290799
0.338668	-0.0277319
0.338773	-0.0259115
0.338882	-0.0266926
0.338999	-0.0269187
0.339138	-0.0285212
0.339244	-0.0278077
0.339313	-0.0269373
0.339395	-0.024069
0.33951	-0.0227156
0.339623	-0.0219183
0.339759	-0.0205474
0.339899	-0.0207086
0.34002	-0.0184227
0.340128	-0.0165296
0.340268	-0.0175186
0.340387	-0.0168875
0.34049	-0.0177105
0.340633	-0.0192644
0.340751	-0.016941
0.340866	-0.0161968
0.341008	-0.0183531
0.341133	-0.0202645
0.341218	-0.019594
0.341342	-0.0195383
0.341447	-0.0166141
0.341553	-0.0179145
0.341646	-0.0182138
0.34175	-0.0194445
0.341847	-0.0168945
0.341972	-0.0160013
0.342075	-0.0169722
0.342172	-0.0192945
0.342271	-0.0195173
0.342393	-0.0192971
0.34253	-0.0201444
0.342639	-0.0207462
0.342774	-0.0225026
0.342877	-0.0222756
0.342971	-0.0248768
0.343087	-0.0245118
0.343192	-0.0228746
0.343314	-0.0232649
0.343428	-0.0230973
0.343552	-0.0218274
0.34368	-0.0208068
0.343807	-0.0224398
0.343966	-0.0247134
0.344073	-0.0233667
0.344164	-0.0252682
0.344287	-0.0246872
0.344391	-0.0255096
0.344493	-0.0264705
0.344608	-0.0294713
0.344744	-0.0282715
0.344876	-0.0287828
0.344954	-0.0281172
0.345065	-0.0289206
0.345183	-0.0291175
0.345313	-0.0271726
0.345439	-0.0277041
0.345572	-0.0305911
0.345696	-0.0285208
0.345844	-0.0244859
0.345955	-0.0231789
0.346069	-0.0227165
0.346176	-0.0232465
0.346283	-0.0231087
0.346389	-0.0221751
0.346471	-0.0197797
0.346579	-0.0207581
0.346687	-0.0201522
0.346793	-0.0174578
0.346926	-0.0201689
0.347025	-0.019652
0.347134	-0.0201698
0.347249	-0.0221331
0.347351	-0.0220118
0.347446	-0.0226397
0.347564	-0.02415
0.347709	-0.0234022
0.347828	-0.0245109
0.347937	-0.0243392
0.34804	-0.0227998
0.348142	-0.0210516
0.348231	-0.0223723
0.348371	-0.0220827
0.348521	-0.0203553
0.34862	-0.0187348
0.348725	-0.0176572
0.34883	-0.0156259
0.348924	-0.0142415
0.349033	-0.0119383
0.349124	-0.011542
0.349196	-0.00887219
0.349318	-0.00989706
0.34946	-0.00908939
0.349568	-0.00875056
0.349665	-0.0081454
0.349769	-0.00943611
0.349873	-0.00739426
0.349992	-0.0095772
0.350114	-0.00955731
0.350257	-0.00928005
0.350394	-0.00732571
0.350503	-0.00742341
0.350595	-0.00527516
0.350689	-0.00307659
0.350821	-0.00284424
0.35096	-0.00296939
0.35107	-0.00275568
0.351158	-0.00223202
0.351251	0.00127225
0.351368	0.00362292
0.351465	0.00221084
0.351576	0.00121265
0.351665	0.0013322
0.35177	0.00131203
0.351885	-0.000244562
0.352009	-0.00188514
0.352123	-0.00226596
0.352219	-0.00348297
0.352331	-0.001647
0.352411	-0.000547644
0.352511	-0.00383773
0.3526	-0.00455358
0.3527	-0.00762126
0.352796	-0.00466391
0.352902	-0.00542152
0.35301	-0.00526378
0.353131	-0.00815699
0.353247	-0.00907492
0.353352	-0.00787086
0.353443	-0.00553988
0.353528	-0.00446542
0.353655	-0.00687174
0.35377	-0.00781622
0.353888	-0.0051861
0.353996	-0.00357133
0.35414	-0.000312435
0.354281	0.00193183
0.354372	0.0023082
0.35452	0.00249055
0.35461	0.00509798
0.354713	0.00747167
0.354816	0.00739604
0.354933	0.00803903
0.355005	0.00938393
0.355102	0.00998318
0.355229	0.00916751
0.355368	0.0115796
0.355459	0.0126799
0.355572	0.0146941
0.355659	0.0180839
0.355755	0.0232648
0.355851	0.0249222
0.355972	0.025549
0.356104	0.0272925
0.356216	0.0299602
0.356331	0.0310604
0.356432	0.0340977
0.35651	0.0357925
0.356591	0.0394093
0.356701	0.0399354
0.356798	0.0384487
0.356903	0.0370898
0.357002	0.0379575
0.357101	0.0408357
0.357207	0.0427561
0.357313	0.0421702
0.35741	0.04369
0.357493	0.0451649
0.357597	0.0442292
0.35771	0.0409235
0.357806	0.0423256
0.357932	0.0428601
0.358043	0.0452343
0.358153	0.0452927
0.358267	0.0451298
0.358379	0.0456381
0.358497	0.0484492
0.358608	0.0490821
0.358715	0.0485279
0.358833	0.0508859
0.358923	0.0496619
0.358996	0.0496602
0.359115	0.050086
0.359219	0.0511315
0.359319	0.0498581
0.359427	0.0490237
0.359547	0.0495452
0.359691	0.0472958
0.359794	0.0458065
0.359912	0.0454691
0.360025	0.0450237
0.360127	0.0424719
0.36023	0.0432019
0.360319	0.0403222
0.360448	0.0410564
0.360558	0.0420561
0.360679	0.0425204
0.360799	0.0417627
0.360914	0.0435364
0.360996	0.0426121
0.36107	0.0413415
0.361172	0.038149
0.361256	0.0385322
0.361387	0.0380817
0.361497	0.0360295
0.3616	0.0372493
0.361699	0.0373161
0.361791	0.0351451
0.36188	0.034194
0.361983	0.0317186
0.362081	0.0288506
0.362202	0.0272572
0.362294	0.0262899
0.362386	0.0257216
0.362493	0.0233583
0.3626	0.0250268
0.362701	0.0255055
0.36279	0.0212253
0.362898	0.020091
0.362997	0.0175098
0.363068	0.0142295
0.363186	0.014855
0.363286	0.0138922
0.363371	0.0165108
0.363465	0.0143601
0.363569	0.0140236
0.363655	0.0121314
0.36376	0.0114097
0.363838	0.0103
0.363932	0.0108357
0.364026	0.0114055
0.364131	0.00967432
0.364245	0.0106361
0.364344	0.0138713
0.364473	0.0143365
0.364583	0.012559
0.364692	0.0109759
0.364806	0.0107925
0.364894	0.0106811
0.365002	0.00955215
0.365076	0.00814701
0.365188	0.00786863
0.365296	0.00901358
0.365387	0.00963379
0.365517	0.0104979
0.36563	0.0117276
0.365727	0.0139665
0.365833	0.0131049
0.365951	0.0132547
0.366099	0.0129009
0.366213	0.0121354
0.366307	0.00981642
0.366408	0.0103714
0.366524	0.0113564
0.366612	0.0131583
0.366701	0.0120692
0.366781	0.0127863
0.366877	0.00911706
0.366959	0.00773714
0.367045	0.00501928
0.367126	0.00587253
0.367222	0.00724571
0.367301	0.0109995
0.367397	0.0118129
0.367507	0.0101159
0.367579	0.00788779
0.367666	0.00704817
0.367749	0.00370239
0.367851	0.00202986
0.367943	0.0004894
0.368052	0.00203009
0.368185	0.000161286
0.368297	-0.00155592
0.368393	-0.00393647
0.368497	-0.0039001
0.368596	-0.00302422
0.368685	-0.00272515
0.368784	-0.0034975
0.368895	-0.00440771
0.369013	-0.00355021
0.369124	-0.00648629
0.369246	-0.00756653
0.369331	-0.00761569
0.369419	-0.00605613
0.369518	-0.00854324
0.369603	-0.00751861
0.369671	-0.00585206
0.369776	-0.00764965
0.369877	-0.0100023
0.369973	-0.00789852
0.370062	-0.00847512
0.370141	-0.00836313
0.370239	-0.00751722
0.370352	-0.00886837
0.370458	-0.0067592
0.370563	-0.00989509
0.370686	-0.0135743
0.370769	-0.0152897
0.370858	-0.017295
0.370946	-0.0163
0.371061	-0.0180616
0.371171	-0.0202321
0.371311	-0.0184214
0.371414	-0.0181341
0.371492	-0.0173091
0.371614	-0.0169401
0.371723	-0.0195604
0.371825	-0.0215134
0.371928	-0.0230083
0.372027	-0.022423
0.372111	-0.0233441
0.3722	-0.0238716
0.37229	-0.0271084
0.372396	-0.0277185
0.372505	-0.0299886
0.372631	-0.0299841
0.372713	-0.0324938
0.372795	-0.0319204
0.372896	-0.0323975
0.372985	-0.03109
0.373083	-0.0312666
0.373181	-0.0323581
0.373276	-0.03374
0.373364	-0.0337205
0.373463	-0.0350483
0.373532	-0.0341669
0.373634	-0.0358729
0.373716	-0.0350409
0.373812	-0.0349501
0.373931	-0.0346044
0.374061	-0.0359935
0.374155	-0.0385658
0.374277	-0.0388221
0.374357	-0.0375197
0.374424	-0.0383531
0.374511	-0.0410753
0.374608	-0.0411102
0.374694	-0.0425645
0.374789	-0.0435253
0.374885	-0.0450938
0.374981	-0.0430963
0.375056	-0.0428439
0.375144	-0.0440283
0.37525	-0.0436001
0.375334	-0.0460076
0.375422	-0.0464495
0.375511	-0.0461638
0.375612	-0.0464422
0.37575	-0.0469204
0.375828	-0.0445173
0.375943	-0.0422378
0.376056	-0.0424066
0.376171	-0.0398066
0.376259	-0.0408027
0.376371	-0.0411297
0.376459	-0.0428192
0.376566	-0.0423797
0.376669	-0.0422894
0.376761	-0.0391232
0.37685	-0.0376951
0.376961	-0.0362323
0.377067	-0.036837
0.377154	-0.0371193
0.377238	-0.0404979
0.377312	-0.0417735
0.377394	-0.0440493
0.37746	-0.041703
0.377538	-0.0431775
0.377616	-0.0422458
0.377701	-0.0416124
0.377788	-0.0396332
0.377895	-0.0393959
0.377987	-0.0377378
0.378095	-0.0380699
0.378181	-0.0354473
0.378263	-0.0346255
0.378356	-0.0361191
0.378474	-0.0340156
0.378543	-0.0346581
0.378619	-0.0347902
0.37871	-0.0346795
0.378809	-0.0319748
0.378916	-0.0304331
0.379053	-0.0312613
0.379154	-0.0323608
0.379242	-0.0285836
0.379347	-0.0289734
0.379449	-0.0296233
0.379548	-0.026852
0.379615	-0.0255311
0.379699	-0.025329
0.379789	-0.025588
0.379875	-0.026062
0.379966	-0.0268782
0.380069	-0.0236142
0.380159	-0.0224868
0.380259	-0.0201322
0.380347	-0.0180003
0.380433	-0.0178842
0.380554	-0.0169969
0.380655	-0.0175988
0.380763	-0.014824
0.380837	-0.0109454
0.380912	-0.0103654
0.380995	-0.0118558
0.381085	-0.0136667
0.38119	-0.0136042
0.381305	-0.01195
0.381426	-0.00959126
0.381511	-0.00726995
0.381591	-0.0082112
0.381694	-0.00990289
0.38179	-0.00893868
0.381878	-0.00648329
0.382025	-0.00601632
0.382096	-0.00513849
0.382175	-0.00141632
0.382276	-0.00198762
0.382355	-0.00442094
0.382448	-0.00259296
0.382537	-0.00547489
0.382617	-0.0064368
0.38269	-0.0042771
0.382752	-0.00486829
0.382846	-0.005238
0.382946	-0.00477371
0.383055	-0.00499555
0.383143	-0.00469916
0.383222	-0.00503112
0.383303	-0.00586865
0.383401	-0.00684967
0.383488	-0.0061986
0.383569	-0.00423634
0.383652	-0.00238767
0.383755	-0.00280093
0.383838	-0.00417398
0.383942	-0.00515795
0.384035	-0.00462852
0.384132	-0.00467721
0.384232	-0.00486834
0.384324	-0.00296094
0.384395	-0.00296678
0.384476	-0.00105202
0.384567	-0.000599482
0.384658	-0.00114692
0.384756	-0.00093767
0.384859	-0.00432736
0.38496	-0.00543207
0.385056	-0.00679233
0.385174	-0.00439267
0.385263	-0.00688279
0.385359	-0.00926206
0.385447	-0.00924125
0.385529	-0.0110282
0.385633	-0.0113464
0.385745	-0.0104179
0.38582	-0.00904235
0.385917	-0.00710774
0.386009	-0.00557904
0.386101	-0.00578334
0.386185	-0.00557161
0.386281	-0.00630753
0.386373	-0.00717959
0.386474	-0.00787732
0.386558	-0.00794107
0.386634	-0.0067455
0.386728	-0.00443656
0.386826	-0.00629506
0.386928	-0.00513871
0.387019	-0.00518915
0.387112	-0.00613366
0.387218	-0.00791901
0.387302	-0.00830601
0.387385	-0.00825316
0.387461	-0.00717288
0.387555	-0.00807317
0.387652	-0.00616313
0.387743	-0.00546721
0.38783	-0.00808953
0.387917	-0.00672001
0.387988	-0.00635707
0.388079	-0.00846643
0.388154	-0.0101209
0.388274	-0.0109355
0.388382	-0.011237
0.388478	-0.0103817
0.388584	-0.0113497
0.388664	-0.0106235
0.388735	-0.010577
0.388828	-0.012111
0.388901	-0.0101475
0.388982	-0.00900276
0.389067	-0.0096631
0.389131	-0.00831977
0.389228	-0.00588444
0.389304	-0.00687352
0.389395	-0.00658357
0.389494	-0.00676254
0.389562	-0.00729629
0.389662	-0.00621844
0.389766	-0.00401369
0.389842	-0.00415838
0.389941	-0.00629217
0.390036	-0.00780724
0.390125	-0.010503
0.390209	-0.00931607
0.390298	-0.00770657
0.390391	-0.00651466
0.390465	-0.00612036
0.390536	-0.00656508
0.390628	-0.00563666
0.390711	-0.00503905
0.390784	-0.00539622
0.390887	-0.00601849
0.390979	-0.00544465
0.391073	-0.00443088
0.391182	-0.00383207
0.391287	-0.00624433
0.391362	-0.00454863
0.39145	-0.00125575
0.391514	-0.00391132
0.391593	-0.000304
0.391678	0.000106727
0.391776	0.00125386
0.391853	0.00489412
0.391944	0.00460088
0.392028	0.0034028
0.392108	0.00334044
0.392216	0.00294974
0.392289	0.00465537
0.392368	0.00532843
0.392468	0.0066014
0.392579	0.00541519
0.392663	0.00522363
0.392745	0.00341134
0.392834	0.00337861
0.392906	0.00451012
0.392988	0.00276667
0.39307	0.0024946
0.393163	0.00206549
0.393248	0.00262259
0.393315	0.000316728
0.393409	-0.00146236
0.393524	-0.00358199
0.393593	-0.00508833
0.393648	-0.00417019
0.393738	-0.00331607
0.393855	0.000903352
0.393947	0.00266494
0.394037	0.00304237
0.394134	0.00114103
0.394239	0.00315889
0.394317	0.00680811
0.394417	0.008692
0.394512	0.0118763
0.394598	0.0141581
0.394671	0.0145112
0.394746	0.0141118
0.394845	0.0138021
0.394929	0.0124129
0.395	0.012814
0.395085	0.0110315
0.395169	0.0114693
0.395255	0.0109705
0.395346	0.0110865
0.395435	0.0124025
0.395524	0.00955963
0.395607	0.00670761
0.3957	0.00740541
0.395782	0.00667305
0.395879	0.00598211
0.39598	0.0057619
0.396057	0.00583884
0.396124	0.00437047
0.396205	0.00496792
0.396294	0.00596747
0.396378	0.00518783
0.396463	0.000931335
0.396552	0.00077011
0.396655	-0.000261006
0.396764	-0.00181617
0.396872	-0.00478123
0.396948	-0.00499439
0.397028	-0.00472654
0.397119	-0.00545194
0.397194	-0.00388305
0.397281	-0.00540174
0.397354	-0.00687485
0.39743	-0.00783017
0.397487	-0.00714254
0.397566	-0.00492166
0.397684	-0.0073042
0.397764	-0.00934625
0.397872	-0.00993566
0.397974	-0.00984753
0.398067	-0.0123417
0.39815	-0.0128422
0.398227	-0.015729
0.398309	-0.0184062
0.398391	-0.0187625
0.398475	-0.0212569
0.398554	-0.0245188
0.398641	-0.0251929
0.398725	-0.0244233
0.398797	-0.0258401
0.398879	-0.0233247
0.398952	-0.0250465
0.399032	-0.0265059
0.39911	-0.0284077
0.399184	-0.0283784
0.399296	-0.0267242
0.399388	-0.0266635
0.399471	-0.0271405
0.399556	-0.0264924
0.399634	-0.0253637
0.399711	-0.0256895
0.399782	-0.0251082
0.399877	-0.0249713
0.399951	-0.0254104
0.400036	-0.0297909
0.400133	-0.0310601
0.400226	-0.0285572
0.400355	-0.0284663
0.400455	-0.0269996
0.400533	-0.0282624
0.4006	-0.0314872
0.4007	-0.0301394
0.400794	-0.0274087
0.400875	-0.0292732
0.400941	-0.0295121
0.401016	-0.0304376
0.401097	-0.0306279
0.40118	-0.0312068
0.401248	-0.031266
0.401318	-0.0318259
0.401398	-0.0327578
0.401479	-0.0349476
0.401555	-0.0364478
0.401673	-0.0340468
0.40176	-0.0356895
0.401834	-0.0353655
0.401921	-0.0348009
0.401993	-0.0318444
0.402078	-0.0319492
0.402173	-0.0310303
0.402271	-0.0273661
0.402378	-0.0277578
0.402493	-0.0263515
0.40255	-0.0266781
0.402617	-0.0270753
0.402696	-0.0248619
0.402799	-0.022644
0.402868	-0.0222105
0.402939	-0.022533
0.403029	-0.0216193
0.4031	-0.0230093
0.403155	-0.0233722
0.403235	-0.0227892
0.403298	-0.0222199
0.403387	-0.0238202
0.403471	-0.0263873
0.403542	-0.0287316
0.403636	-0.0294067
0.403701	-0.0298067
0.403775	-0.0293877
0.40385	-0.0283433
0.403948	-0.0299717
0.404057	-0.0283146
0.404139	-0.0281614
0.404213	-0.0274201
0.404298	-0.0270561
0.404407	-0.0269472
0.404493	-0.0296279
0.404596	-0.0305051
0.404657	-0.0283788
0.404729	-0.0304577
0.404809	-0.0326197
0.404888	-0.032946
0.404972	-0.0325
0.405046	-0.0325504
0.40513	-0.035436
0.405227	-0.0378815
0.405312	-0.0369405
0.405405	-0.0374546
0.405483	-0.0391268
0.405557	-0.0398766
0.405631	-0.0427256
0.405714	-0.044404
0.405771	-0.0438998
0.405827	-0.0449082
0.405899	-0.0471171
0.405981	-0.0460255
0.40608	-0.047026
0.406195	-0.0460131
0.406266	-0.0446425
0.406344	-0.0442879
0.406411	-0.0430355
0.406492	-0.0431566
0.406599	-0.0420049
0.406688	-0.0424307
0.406812	-0.0418569
0.406884	-0.040334
0.406962	-0.0387111
0.407055	-0.0382701
0.407141	-0.0385565
0.407203	-0.0378684
0.407278	-0.0387286
0.407375	-0.0365652
0.407448	-0.0340618
0.407522	-0.0328139
0.407609	-0.0316515
0.407693	-0.0309863
0.407786	-0.0325438
0.407866	-0.0314981
0.407939	-0.0309786
0.408016	-0.0302217
0.408075	-0.030262
0.408153	-0.0313596
0.408221	-0.0302664
0.408323	-0.0297104
0.408414	-0.0263589
0.408497	-0.0266335
0.40855	-0.0268087
0.408599	-0.027372
0.408676	-0.0276382
0.408755	-0.0272828
0.408823	-0.0263809
0.408891	-0.0262815
0.408973	-0.0264966
0.409072	-0.0257304
0.409183	-0.0247548
0.409257	-0.0247176
0.409342	-0.0247905
0.409425	-0.0254665
0.409523	-0.0248663
0.409592	-0.0248693
0.409672	-0.0236854
0.409751	-0.0247622
0.409826	-0.0256583
0.409907	-0.0257469
0.409995	-0.0252798
0.410081	-0.023417
0.410157	-0.0236308
0.410237	-0.0240519
0.410321	-0.0236283
0.410411	-0.023445
0.410496	-0.0250558
0.410558	-0.0259776
0.410633	-0.0267766
0.410707	-0.0254275
0.410802	-0.0237612
0.410905	-0.0246135
0.410972	-0.025266
0.41105	-0.0259951
0.411143	-0.0269709
0.411231	-0.0281943
0.411306	-0.0294507
0.411381	-0.0298383
0.411472	-0.0306505
0.411543	-0.0329478
0.411641	-0.0317924
0.411734	-0.0290381
0.411824	-0.0281916
0.411916	-0.0278574
0.412031	-0.0284572
0.41211	-0.0275624
0.412185	-0.0295785
0.412256	-0.0301639
0.412312	-0.0318564
0.412379	-0.0311699
0.412431	-0.032905
0.412519	-0.0326932
0.412597	-0.0343629
0.412673	-0.0323204
0.41275	-0.0326951
0.41284	-0.0368993
0.412925	-0.0352323
0.413018	-0.0377957
0.413107	-0.0390894
0.413185	-0.0414042
0.413261	-0.0436332
0.413336	-0.0413579
0.413421	-0.0408787
0.413508	-0.0429372
0.41358	-0.041184
0.413667	-0.0429106
0.413764	-0.0401644
0.41382	-0.0370477
0.413879	-0.0346299
0.413969	-0.0362378
0.414056	-0.0343116
0.414125	-0.0323227
0.414194	-0.0345563
0.414263	-0.0320887
0.414335	-0.0320985
0.414401	-0.0326705
0.41447	-0.0325621
0.414535	-0.0297726
0.414626	-0.0302234
0.414699	-0.0304081
0.414767	-0.0285101
0.414837	-0.0288211
0.414925	-0.0289445
0.415005	-0.0287255
0.415077	-0.0284832
0.415157	-0.0269146
0.415235	-0.0252365
0.415301	-0.0235248
0.415389	-0.0231217
0.415472	-0.0230802
0.415555	-0.0195888
0.415644	-0.0180129
0.415711	-0.0209022
0.415793	-0.0189305
0.415874	-0.0191895
0.415966	-0.0191029
0.41606	-0.0178333
0.416129	-0.0168715
0.416208	-0.016049
0.416274	-0.0152832
0.416347	-0.0146305
0.416435	-0.0130854
0.416497	-0.0124596
0.416576	-0.0114517
0.416675	-0.0112934
0.416761	-0.011557
0.416842	-0.0103029
0.416914	-0.00807563
0.416985	-0.00757903
0.417051	-0.00914272
0.41712	-0.00907957
0.417191	-0.0103388
0.417278	-0.0109543
0.417369	-0.0101068
0.417422	-0.0108596
0.417482	-0.0112121
0.417574	-0.0111078
0.417639	-0.012231
0.417707	-0.0112522
0.417766	-0.00932855
0.417819	-0.00841897
0.417911	-0.00572365
0.418011	-0.00791583
0.4181	-0.00730645
0.418184	-0.00812213
0.418275	-0.0059024
0.418336	-0.00367486
0.418415	-0.00386114
0.418479	-0.00364759
0.418552	-0.00317495
0.418666	-0.00368756
0.418733	-0.00552412
0.418818	-0.00430551
0.418906	-0.0044538
0.418995	-0.00539072
0.419064	-0.00667751
0.419127	-0.0072784
0.419207	-0.0070619
0.419269	-0.00870808
0.419342	-0.00786196
0.419423	-0.00655338
0.419527	-0.00737838
0.419609	-0.0085634
0.419688	-0.00873683
0.419765	-0.00651087
0.419839	-0.00705702
0.41991	-0.00792831
0.419995	-0.00849306
0.420085	-0.00871226
0.420157	-0.00836146
0.420221	-0.00670313
0.420292	-0.00604721
0.420356	-0.00860786
0.420427	-0.00947102
0.420496	-0.0102286
0.420571	-0.011332
0.420652	-0.00763819
0.420734	-0.00965898
0.4208	-0.0092505
0.420871	-0.00808837
0.420938	-0.00507745
0.421032	-0.0049422
0.421106	-0.00594067
0.421192	-0.00694723
0.421274	-0.00707184
0.421344	-0.00590401
0.421412	-0.00436518
0.421488	-0.00568328
0.421572	-0.00631828
0.421632	-0.00682092
0.421725	-0.00559499
0.421782	-0.00487987
0.421859	-0.00470107
0.42193	-0.00406113
0.422002	-0.00361883
0.422091	-0.00403083
0.422176	-0.00311859
0.422265	-0.00285441
0.422335	-0.00336571
0.422389	-0.00210811
0.422469	-0.00240492
0.422547	-0.00223739
0.422631	-0.00216995
0.422696	0.0018076
0.422781	0.00359661
0.422855	0.005953
0.422939	0.00612025
0.423019	0.00746158
0.42309	0.0058066
0.423166	0.00548257
0.423244	0.00472589
0.423313	0.00382103
0.423402	0.0027258
0.423473	0.0039145
0.423529	0.0059512
0.423596	0.00758778
0.423689	0.0092388
0.423814	0.00791252
0.423918	0.0112135
0.423982	0.0123577
0.424058	0.0124343
0.424148	0.0136385
0.424215	0.0144524
0.424266	0.0129515
0.424338	0.0136596
0.424411	0.0144198
0.42449	0.0146841
0.424573	0.014413
0.424638	0.0124391
0.424718	0.0106325
0.42478	0.0119654
0.424849	0.0108099
0.424915	0.0113737
0.424969	0.010783
0.425042	0.00864624
0.425119	0.0105211
0.425179	0.0110935
0.425244	0.0111578
0.425327	0.0125214
0.425404	0.0123803
0.425466	0.0118582
0.425541	0.0113647
0.425599	0.0110491
0.425681	0.0122577
0.425754	0.0125679
0.425815	0.0136556
0.425905	0.0139486
0.426005	0.0125988
0.426098	0.0119539
0.426178	0.0126109
0.426244	0.0106695
0.426324	0.0132317
0.426427	0.0128612
0.426509	0.0115297
0.426572	0.010554
0.426653	0.0114062
0.426719	0.0144164
0.426795	0.0148943
0.426873	0.0165894
0.426951	0.0185728
0.427032	0.0185767
0.427109	0.0180215
0.427164	0.0174591
0.427229	0.0177565
0.427317	0.0164283
0.427376	0.0151056
0.427431	0.0160721
0.427507	0.0159432
0.427587	0.0156387
0.427672	0.016265
0.427728	0.0184072
0.427794	0.0158762
0.427862	0.0131335
0.427942	0.013838
0.428008	0.0160299
0.428076	0.0159185
0.42815	0.0181452
0.428225	0.0160572
0.428297	0.0175351
0.428376	0.0199996
0.428463	0.019482
0.428538	0.0186852
0.428623	0.0192061
0.428706	0.0181206
0.428783	0.0173092
0.428848	0.0181872
0.428926	0.0166225
0.428998	0.016303
0.429068	0.0139626
0.429137	0.0145715
0.429227	0.0135927
0.429296	0.014827
0.429353	0.0135775
0.429454	0.0143276
0.429517	0.0144286
0.429582	0.0154202
0.429661	0.014687
0.429735	0.0179616
0.429809	0.0184277
0.429884	0.0154708
0.429963	0.0167019
0.430027	0.0179538
0.430108	0.0182677
0.430181	0.0207641
0.430246	0.0170396
0.430311	0.0153655
0.430377	0.0122726
0.430436	0.0105884
0.43049	0.00985413
0.430576	0.0107505
0.430643	0.0120571
0.430694	0.0133853
0.43075	0.0150912
0.430828	0.0161616
0.430918	0.0160743
0.431008	0.0127084
0.431061	0.0112199
0.431126	0.0113401
0.431205	0.0115653
0.431286	0.00942075
0.431365	0.0109905
0.431438	0.00761994
0.431517	0.00774598
0.431594	0.00519631
0.431679	0.00637026
0.431761	0.00579629
0.431816	0.00495393
0.431877	0.00459834
0.431942	0.00349756
0.432004	0.00264406
0.43207	0.00443581
0.432127	0.0024
0.4322	0.00414994
0.432277	0.00436486
0.432349	0.00557087
0.432417	0.00600103
0.432495	0.00759007
[truncated: 5,414 more rows]
